# Supplementary material for: Population dynamics and habitat sharing of natural populations of Caenorhabditis elegans and C. briggsae
Source: BMC Biol. 2012 Jun 25;10:59. doi: 10.1186/1741-7007-10-59 (PMC3414772; doi:10.1186/1741-7007-10-59)
Supplement: Additional file 1 — List of Orsay samples (orchard and woods), with census and stages of C. elegans (Ce, green), C. briggsae (Cb, red) and C. sp. 13 (blue) individuals. Each sheet corresponds to a sampling date. The number of individuals of a given species is indicated in brackets in the column 'Caenorhabditis species ID', expressed as a ratio over the total number of tested individuals. The samples are identified with the letter O for Orsay, followed by a number. Sample numbers are according to chronological order of sampling. D, dauer larva; ad, adult. For 6 and 14 October, the apple part is abbreviated with B = Bottom, I = Inside, S = Side, T = Top. Empty cells denote absence of Caenorhabditis species in the corresponding sample. [file 1741-7007-10-59-S1.XLS]

## Sheet: 9 Sep 2008
ID	Tree	Sample	Caenorhabditis	Species ID	Cb index	Ce index
O1	Clematis vitalba	Leaves	-
O2	Quince tree	Quince	-
O3	Quince tree	Quince	-
O4	Quince tree	Quince	-
O5	Quince tree	Quince	-
O6	Nut tree	Nuts - dry	-
O7	Nut tree	Nuts - green	-
O8	under wild cherry tree	Soil cover/wild cherry	-
O9	Calville du Roi A12	Apple	-		0	0
O10	Calville du Roi A12	Apple	-		0	0
O11	Calville du Roi A12	Apple	~30, all stages	Ce (4/5)+Cb (1/5)	1	2
O12	Tree 4m A13	Apple	-		0	0
O13	Calville Rouge d'OullinsA14	Apple	~10 (d + L4/ad)	Ce (6/6)	0	2
O14	Chailleux A16	Apple	1 d	Ce (1/1)	0	1
O15	Chailleux A16	Apple	>300, many L1, L2d	Ce (6/6)	0	3
O16	Transparente de Croncels D22	Apple	-		0	0
O17	Transparente de Croncels D22	Apple	-		0	0
O18	Crab apple tree	Crab apples	-
O19	Api E23	Apple	-		0	0
O20	Wealthy F22	Apple	~50 ad + ~300 C. sp. 13	Cb (3/7) + C. sp. 13 (4/7)	2	0
O21	Wealthy F22	Apple	> 1000, all stages, many L2d	Ce (5/10)+Cb (5/10)	3	3
O22	Transparente de Croncels G22	Apple	-		0	0
O23	L21?	Apple	-		0	0
O24	Reine des Reinettes P17	Apple	-		0	0
O25	Spartan across alley	Apple	6 d	Ce (6/6)	0	2
O26	Crab apple tree baccata siberica	Crab apples	-
O27	Grand Alexandre S3	Apple	~100 (ad + d)	Cb (5/5)	3	0
O28	Grand Alexandre S3	Apple	>300, all stages, many L1/L2d/d	Ce (7/7)	0	3
O29	Tree M5	Apple	-		0	0
O30	Tree M5	Apple	~100 (ad + d)	Ce (3/8)+Cb (5/8)	2	2
O31	Chailleux 6 K2	Apple	1 d	Ce (1/1)	0	1
O32	Calville Rouge d'Hiver H1	Apple	~30, mostly ad, L1, L2	Ce (4/7)+Cb (3/7)	2	2
O33	Calville Rouge d'Hiver H1	Apple	~20 d + a few ad/L2	Cb (5/5)	2	0
O34	Idared 6440 F0	Apple	-		0	0
O35	Crab apple tree 2	Crab apples	-
O36	Belle de Boskoop A1	Apple	>300, all stages	Cb (5/5)	3	0
O37	Belle de Boskoop A1	Apple	-		0	0
O38	Wild rose 1	Wild rose fruits	-
O39	Wild rose 2	Wild rose fruits	-
O40	Petasites hybridus 6458	Stem + leaves	ad + L1s	1Ce(leaf)+5Cb(leaf+stem)

## Sheet:  6 Oct 2008
ID	Tree O13	Caenorhabditis	Position within apple	Species ID	Cb index	Ce index	Outcrossing	Pathogens
O70	hanging on tree	-
O71	hanging on tree	-
O72	hanging on tree	-
O73	hanging on tree	-
O74	hanging on tree	-
O75	hanging on tree	-
O76	hanging on tree	-
O77	hanging on tree	-
O78	group 1	-			0	0
O79	group 1	~25, all stages, several d? (L4 on 7 Oct), 1 L4 male	B (25)	Ce (4/4)	0	2
O80	group 1	-			0	0
O81	group 1	1, probably dauer (ad 8 Oct)	B (1)	Ce (1/1)	0	1
O82	group 1	~20, some adults (B), probably some dauers	B (15), I (3), S (5)	Ce (5/5)	0	2
O83	group 2	6, probably all dauers	B (1), I (3), T (2)	Ce (5/5)	0	2
O84	group 2	~20, probably all dauers	B (20), I (2)	Ce (15/15)	0	2
O85	group 2	1, probably dauer (ad 9 Oct)	S (1)	Ce (1/1)	0	1
O86	group 2	4, probably 3 dauers + 1 sterile ad 7 Oct	BL (4)	Ce (3/3)	0	1
O87	group 2	~40, all stages, many adults	N.A.	Ce (15/15)	0	2		Orsay virus
O88	group 3	-			0	0
O89	group 3	-			0	0
O90	group 3	-			0	0
O91	group 3	-			0	0
O92	group 3	-			0	0
O93	group 4	-			0	0
O94	group 4	-			0	0
O95	group 4	1 dauer	T (1)	Ce (1/1)	0	1
O96	group 4	-			0	0
O97	group 4	~40, L2 (I,S), dauers, 1 L4/ad (I)	B (4), I (20), S (15)	Cb (22/22)	2	0

## Sheet: 14 Oct 2008
ID	Tree F-1	Caenorhabditis	Position within apple	Species ID	Cb index	Ce index	Susbrate below apple	Caenorhabditis below apple	Species	Outcrossing
O98	hanging on tree	-
O99	hanging on tree	-
O100	hanging on tree	-
O101	hanging on tree	-
O102	hanging on tree	-
O103	hanging on tree	-
O104	hanging on tree	-
O105	hanging on tree	-
O106	group 1	1 d?	R (1)	Ce (1/1)	0	1	soil, leaves	+	Ce (1/1)
O107	group 1	-			0	0	grass
O108	group 1	1 d?	B (1)	Ce (1/1)	0	1	soil + grass	+	Ce (1/1)
O109	group 1	1 d	S (1)	Ce (1/1)	0	1	soil + grass
O110	group 1	~70, all stages except L2d/dauer	Bbla (4), Bbro (50), Tbla (2), Tbro (10)	Ce (31/31)	0	3	soil + grass	+	Ce (2/2)
O111	group 2	~15,000, many L1/L2d, ad, d (SO), few L4s (T)	B (6000), S (2000), SO (4000), T (2000)	Ce (39/39)	0	5	soil, sticking below (removed)	~100, excess dauer	Ce (7/7)	O111B1.1 adult => many F1 males
O112	group 2	~20 d, 1 L1 (SO)	B (4), I (10), S (4), SO (4)	Ce (11/11)	0	2	soil, above hole of small mammal
O113	group 2	~100, all stages except well-formed dauers	B (40), I (40), S (3), T (20)	Ce (19/19)+Cb (2/2)	2	3	soil
O114	group 2	3 d (?)	I (1), S (1), T (1)	Ce (3/3)	0	1	soil
O115	group 2	-			0	0	soil
O116	group 3	-			0	0	grass
O117	group 3	-			0	0	soil, leaves
O118	group 3	5, L1, d, L4, ad, many other species	T (5)	Cb (5/5)	1	0	soil, leaves	+	Cb (1/1)
O119	group 3	~50, different stages	B (2), S (20), T (30)	Cb (12/12)	2	0	soil, grass	+	Cb (1/1)
O120	group 3	-			0	0	soil, leaves	+	Cb (1/1)
O121	group 4	-			0	0	soil, moss, leaves	+	Cb (1/1)
O122	group 4	2 d (?)	B (1), S (1)	Ce (2/2)	0	1	grass	+	Ce (1/1)
O123	group 4	-			0	0	grass
O124	group 4	-			0	0	moss
O125	group 4	5, 1 ad	B (1), I (1), S (3)	Ce (5/5)	0	1	grass, soil, moss

## Sheet: 23 Oct 2008
ID	Tree	Sample	Caenorhabditis	Species ID	Cb index	Ce index	Outcrossing	Pathogens
O132	A1	Apple	6, 1ad, 1 L3, 4 dauers??	Ce (5/5)	0	1
O133	A9	Apple	~ 25, L4 (ad?) + dauers	Cb (13/13)	2	0
O134	A10	Apple	~ 100, different stages (L3 and d), but no L1s?	Ce (20/20)	0	3
O135	A14	Apple	(1 d?)	Ce (1/1)	0	1
O136	B18	Apple	2 d? + 1 L4/ad	Ce (3/3)	0	1
O137	F16	Apple	-		0	0
O138	G19	Apple	-		0	0
O139	H21	Apple	(1 d?)	Ce (1/1)	0	1
O140	K20	Apple	~40, many d	Ce (15/15)	0	2
O141	P21	Apple	-		0	0
O142	S20	Apple	1 d?	Ce (3/3)	0	1
O143	Pouzac	Apple	~25, many d, ad , L2d	Ce (16/16)	0	2		Harposporium sp. JUf27
O144	S12	Apple	2 d? (+1)	Ce (3/3)	0	1
O145	S11	Apple	~300 ad (some yg), 1000 L2d, 3 L4, 1000 L1, 300d	Ce (17/17)	0	4
O146	S4	Apple	(2 d?)	Ce (2/2)	0	1
O147	Q8	Apple	-		0	0
O148	P5	Apple	-		0	0
O149	L0-Staymared	Apple	-		0	0
O150	F-1	Apple	~40, all stages	Ce (18/18)	0	2
O151	E4	Apple	~20 ad, 20 L1, 10 L2d, 10 d, 10 L4	Ce (18/18)	0	3
O152	Quince tree	Quince
O153	Quince tree	Quince

## Sheet:  22 Jul 2009
ID	Tree	Sample	Caenorhabditis	Species ID	Cb index	Ce index	Outcrossing
O161	B16	Apple	1 d (?)	Cb (1/1)	1	0
O162	D21	Apple			0	0
O163	D21	Apple			0	0
O164	F21	Apple			0	0
O165	F19	Apple			0	0
O166	L23	Apple			0	0
O167	N23	Apple			0	0
O168	R18-Q19	Apple	~ 10,000, 600 ad, 300 L4, 3000 d, 1500 L2d, 3000 L1	Cb (21/21)	5	0
O169	P15	Apple			0	0
O170	Q19	Apple	~ 1,000, 200 ad, 100 L4, 40 L3, 20 L2, 200 L1, 200 d, 200 L2d	Cb (20/20)	4	0	O170.11 adult => ca. half males in progeny
O171	Rose de Bénauge	Apple			0	0	O170.1 adult: 2 males /12 F1
O172	Last NE across alley	Apple			0	0	no males detected in the wild P0 (out of 7 non-adults)
O173	S8	Apple			0	0
O174	S14	Apple			0	0
O175	Q2	Apple			0	0
O176	M0	Apple	~ 30, most dauers, 1 L1	Cb (10/10)	2	0
O177	L-1 Early McIntosh	Apple	1 ad	Cb (1/1)	1	0
O178	G0 Winesap	Apple			0	0
O179	F2	Apple	~ 3,000, 450 ad, 250 L4, 750 d, 750 L2d, 750 L1	Cb (19/19)	4	0
O180	B3	Apple			0	0
			clearly in the most rotten apples = first ones in season

## Sheet: 19 Aug 2009
ID	Tree	Sample	Caenorhabditis	Species ID	Cb index	Ce index
O181	A11	Apple			0	0
O182	B16	Apple			0	0
O183	F21	Apple	1 ad	1/1 Cb	1	0
O184	G20	Apple			0	0
O185	M16	Apple			0	0
O186	Q19	Apple			0	0
O187	R19-S19	Apple			0	0
O188	Rte Landsberg across alley	Apple			0	0
O189	Cortland across alley	Apple			0	0
O190	S14	Apple			0	0
O191	S11	Apple			0	0
O192	S14	Apple			0	0
O193	Q8	Apple			0	0
O194	Q8	Apple			0	0
O195	Q2	Apple			0	0
O196	Q2	Apple			0	0
O197	H0 Tydemans	Apple			0	0
O198	G0 Winesap	Apple			0	0
O199	E5	Apple			0	0
O200	E6	Apple			0	0
	Remark: 36°C

## Sheet: 7 Sep 2009
ID	Tree	Sample	Caenorhabditis	Species ID	Cb index	Ce index
O204	A1 Belle de Boskoop	Apple			0	0
O205	A13	Apple			0	0
O206	B16	Apple	1 d (?)	Cb (1/1)	1	0
O207	F21	Apple			0	0
O208	F22 Wealthy	Apple	~ 3,000, 30 ad, 10 L4, 600 d, 1200 L2d, 1200 L1	Cb (19/19)	4	0
O209	G23 Reinette Clochard	Apple	1 d (?)	Cb (1/1)	1	0
O210	H20	Apple			0	0
O211	K23	Apple	~ 200, 20 ad, 20 L4, 20 L3, 80 L2/L2d, 30 L1	Cb (29/29)	3	0
O212	N18	Apple	2 d (?)	Cb (2/2)	1	0
O213	R20 Pouzac-S20 Mutsu	Apple			0	0
O214	Fenouillet Gris	Apple			0	0
O215	S11 Kidd's Orange	Apple			0	0
O216	S3 Grand Alexandre (sunside)	Apple			0	0
O217	S3 Grand Alexandre (shade)	Apple	1 d (?)	Cb (1/1)	1	0
O218	N6 Auville Golden Spur	Apple			0	0
O219	Spartan near M1	Apple	2 d (?)	Cb (2/2)	1	0
O220	G6 Reinette des Reinettes	Apple			0	0
O221	Winesap near G1	Apple			0	0
O222	E1 Black McIntosh	Apple	1 d (L4 on 8 Sep)	Cb (1/1)	1	0
O223	E5 Rome Beauty	Apple			0	0
O224		Peaches

## Sheet: 21 Sep 2009
ID	Tree	Sample	Caenorhabditis	Species ID	Cb index	Ce index
O225	pond W	Petasites stem	1-few d?	Cb (1/1)
O226	pond W	Petasites stem	1-few d?	Cb (1/1)
O227	pond W	Petasites stem
O228	pond W	Petasites stem
O229	pond W	Petasites stem
O230	pond W	Petasites stem
O231	pond E	Petasites stem
O232	pond E	Petasites stem
O233	pond W	Petasites stem
O234	A1	Apple			0	0
O235	A14	Apple			0	0
O236	B16	Apple			0	0
O237	C19	Apple			0	0
O238	F21	Apple	1-few d?	Cb (2/2)	1	0
O239	H22	Apple			0	0
O240	N22	Apple			0	0
O241	R20	Apple			0	0
O242	Rtte de Champ-Gravenstein	Apple			0	0
O243	Melrose	Apple			0	0
O244	S15	Apple	1-few d?	Cb (1/1)	1	0
O245	S11	Apple			0	0
O246	S7	Apple	1-few d?	Cb (2/2)	1	0
O247	P8	Apple			0	0
O248	M1	Apple	1-few d?	Cb (2/2)	1	0
O249	L3-L4	Apple	1-few d?	Cb (2/2)	1	0
O250	L-Staymared	Apple	4 d (?)	Ce (3/4) + Cb (1/4)	1	1
O251	G-Winesap	Apple			0	0
O252	E5	Apple			0	0
O253	E4	Apple	1 d	Cb (1/1)	1	0

## Sheet: 7 Oct 2009
ID	Tree	Sample	Caenorhabditis	Species ID	Cb index	Ce index
O254	A1 Belle de Boskoop	Apple			0	0
O255	A14	Apple			0	0
O256	B16	Apple			0	0
O257	C20	Apple			0	0
O258	F21	Apple	1 d (?)	Cb (1/1)	1	0
O259	G19	Apple			0	0
O260	M18	Apple			0	0
O261	R20	Apple			0	0
O262	S19	Apple			0	0
O263	Fenouillet Gris - Stark Earliest	Apple	~ 100, all non-dauer stages	Cb (12/12)	3	0
O264	S14	Apple			0	0
O265	S12	Apple	2 d (?)	Cb (2/2)	1	0
O266	P - Richard Delicious	Apple			0	0
O267	L - Spartan	Apple	~ 100, mostly dauer stage, also L1, other?	Cb (12/12)	2	0
O268	L - Early Mc Intosh	Apple			0	0
O269	H2	Apple			0	0
O270	F-Idared	Apple	~ 50, mostly dauer stage	Ce (15/15)	0	2
O271	D3	Apple			0	0
O272	D5	Apple			0	0
O273	C3	Apple			0	0

## Sheet: 20 Oct 2009
ID	Tree	Sample	Caenorhabditis	Species ID	Cb index	Ce index
O501	A1 Belle de Boskoop	Apple			0	0
O502	A13	Apple			0	0
O503	C16	Apple			0	0
O504	F21	Apple			0	0
O505	G20	Apple			0	0
O506	H22	Apple			0	0
O507	R20	Apple	1 d (?)	Ce (1/1)	0	1
O508	R22	Apple	1 (d?)	Ce (1/1)	0	1
O509	1 South of Rose de Bénauge	Apple	1 (d?)	Cb (1/1)	1	0
O510	Reinette Landsberg	Apple			0	0
O511	S13	Apple	6, all dauers?	Cb (6/6)	2	0
O512	S7	Apple	~ 50, 5 ad, 2 L4, dauers, a few L2d and L1	Cb (13/13)	2	0
O513	P-Richard Delicious	Apple	~ 50, different stages, no dauers	Ce (12/18) + Cb (6/18)	2	2
O514	M4	Apple			0	0
O515	L1	Apple	~ 30 ad, 1 L4, 2000 dauers, a few L2ds, 200 L1s	Cb (20/20)	4	0
O516	L-Staymared	Apple			0	0
O517	K-Double Bon Pommier	Apple			0	0
O518	K-Transparente Blanche	Apple			0	0
O519	H2	Apple			0	0
O520	E4	Apple	~ 50, some non-dauers	Cb (18/18)	2	0

[truncated: 12 more sheets: 5 Nov 2009, 8 Dec 2009, 25 Jan 2010, 26 Jul 2010, 13 Sep 2010, 11 Oct 2010, 8 Nov 2010, 6 Dec 2010, 31 Jan 2011, 10 Oct 2011, 11 Nov 2011, Sheet1]
