# Supplementary material for: Population dynamics and habitat sharing of natural populations of Caenorhabditis elegans and C. briggsae
Source: BMC Biol. 2012 Jun 25;10:59. doi: 10.1186/1741-7007-10-59 (PMC3414772; doi:10.1186/1741-7007-10-59)
Supplement: Additional file 2 — List of samples from non-Orsay locations (indicated by sheet names: Santeuil, Ivry, Plougasnou, Le Blanc). Each sample identifier starts with a letter indicating the location (S, I, P, B, respectively). The table indicates the census and stages of C. elegans (Ce, green) and C. briggsae (Cb, red) individuals at different sampling dates. The number of individuals of a given species is indicated in brackets in the column 'Caenorhabditis species ID', expressed as a ratio over the total number of tested individuals. In the Santeuil 31 Oct 2011 data, horizontal lines group samples that were isolated immediately next to each other, for example soil, moss and/or leaf litter next to a rotting stem (or two adjacent stems). Only one large proliferating population was isolated on that day, in a rotting stem (S168). Note that the Plougasnou area has been previously repeatedly sampled (mostly compost, isopods, snails) in [7,9] and also only yielded C. elegans. [file 1741-7007-10-59-S2.XLS]

## Sheet: Santeuil
ID	Substrate	Identification	Weight (g)	Caenorhabditis	Caenorhabditis species ID
10 Oct 2009
S14	fruit	Apple
S29	fruit	Apple		1 ad?	Cb (1/1)
S49	stem	Asteraceae - Cirsium oleraceum?		1 d?	Cb (1/1)
S50	stem	Asteraceae - Cirsium oleraceum?
S51	stem	Asteraceae - Cirsium oleraceum?		~ 100 (dauers?)	Ce (14/16) + Cb (2/16)
S52	stem	Apiaceae - Heracleum sphondylium
S53	stem	Apiaceae - Heracleum sphondylium		adults, d, L2d, L1s	Ce (18/18)
S54	stem	Asteraceae - Petasites sp.		Proportions: 100 ad, 200 d, 100 L2d , 200 L1	Ce (18/18)
S55	stem	Asteraceae - Petasites sp.		Proportions: 50 ad, 5 L4, 200 d, 500 L2d, 300 L1	Ce (19/19)
25 Oct 2009
S56	snail
S57	stem	Apiaceae - Heracleum sphondylium	6
S58	snail
S59	stem	Boraginaceae - Symphytum officinale	4
S60	stem	Apiaceae - Heracleum sphondylium	8	6 dauers (?)	Ce (4/5) + Cb (1/5)
S61	5 snails			d?	Cb (3/5 snails) + Ce (1/5 snail)
S62	slug (small)
S63	stem	Asteraceae - Cirsium arvense?	4	1 d?	Ce (1/1)
S64	stem	Asteraceae - Cirsium arvense?	2	1 d?	Cb (1/1)
S65	stem + isopod	Asteraceae - Dipsacus fullonum	11	1 d?	Ce (1/1)
S66	2 isopods
S67	stem	Boraginaceae - Symphytum officinale	20
S68	stem	Apiaceae - Heracleum sphondylium	1.5	~ 1000 total, proportions 10 ad, 10 L4, 1 L3, 30 d, 30 L2d, 20 L1	Ce (7/7)
S69	stem	Boraginaceae - Symphytum officinale	2
S70	stem	Asteraceae - Dipsacus fullonum	7	~ 200, 1 ad (Ce), rest mostly dauers, 1 L2 (Cb)	Cb (5/6) + Ce (1/6)
S71	stem	Asteraceae - thistle	5
S72	stem	Asteraceae - Cirsium oleraceum?	4
S73	stem	Apiaceae - Heracleum sphondylium	8	~ 100+, 10 ad, 1 L4, 100 d + a few small	Ce (6/6)
S74	tree trunk		13
S75	stem	Apiaceae - Heracleum sphondylium	4.5
S76	3 snails			8, likely dauers	Ce (6/6 in snail B)
S77	stem	Apiaceae - Heracleum sphondylium	13	2 dauers (L4 next day)	Ce (2/2)
S78	stem	Boraginaceae - Symphytum officinale	23	~ 20, 4 ad, larvae	Ce (8/8)
S79	vines reaching ground	Cannabaceae - Humulus lupulus	5
S80	vines reaching ground	Cannabaceae - Humulus lupulus	6
S81	stem	Pteridium aquilinum	3
S82	stem	Pteridium aquilinum	3
S83	stem	Pteridium aquilinum	3
S84	stem	Apiaceae - Heracleum sphondylium	3.5
S85	stem	Asteraceae - Cirsium oleraceum?	5.5	1 d?	Ce (1/1)
S86	stem	Apiaceae - Heracleum sphondylium	8	~ 200, 40 ad, larvae	Ce (6/6)
S87	stem	Apiaceae - Heracleum sphondylium	11	1 d?	Cb (1/1)
S88	leaf litter under S87		3.5
S89	stem	Asteraceae - Cirsium oleraceum?	12
S90	slug (large)
S91	stem	Apiaceae - Heracleum sphondylium	2
S92	stem	Pteridium aquilinum	2.5
S93	stem	Apiaceae - Heracleum sphondylium	5
S94	stem	Boraginaceae - Symphytum officinale	5
S95	stem	Apiaceae - Heracleum sphondylium	3.5
S96	stem	Asteraceae - Cirsium oleraceum?	3	~ 20, several stages including L2 on next day	Ce (6/6)
S97	stem	Pteridium aquilinum	1.5	1 d?	Ce (1/1)
S98	stem	Asteraceae - Cirsium oleraceum?	2.5	~ 25, 3 adults + non-dauer larvae	Ce (6/6)
S99	isopod
S100	stem	Asteraceae - Petasites sp.	1	1 d?	Ce (1/1)
S101	stem	Apiaceae - Heracleum sphondylium	6	~ 30, dauers, 1 L3, all stages	Ce (6/6)
S102	stem	Asteraceae	4	~ 30, non-dauer larvae	Ce (6/6)
S103	stem	Asteraceae - Cirsium oleraceum?	8	~ 2000 total, proportions ca. 30 ad, 200 d, 100 L2d, 100 L1	Ce (6/6)
S104	stem	Asteraceae - Petasites sp.	1	2 dauers (?) (L4 next day)	Ce (3/3)
S105	stem	Asteraceae - Cirsium oleraceum?	5	~ 1000 total, proportions ca. 5 ad, 10 L4, 5 L3, 50 L2d, 50 L1	Ce (6/6)
S106	stem	Apiaceae - Heracleum sphondylium	1	~ 500 total, proportions ca. 30 ad, 15 L4, 10 L3, 30 L2, 30 L1	Ce (6/6)
S107	stem	Asteraceae - Petasites sp.	4	6, stage unclear	Ce (6/6)
S108	3 snails
S109	stem	Asteraceae - Cirsium oleraceum?	2	few, at least 1 dauer, next day 1 L2	Ce (5/5)
S110	stem	Asteraceae - Petasites sp.	6	~ 50, 5 ad, 5 L4, 5 L3, 5 d ?	Ce (6/6)
16 Oct 2010
ID	Substrate	Identification	Weight (g)	Population	Caenorhabditis species
S111	stem	Asteraceae	15.6
S112	stem	Boraginaceae - Symphytum officinale	8.8	1	Cb (1/1)
S113	stem	Boraginaceae - Symphytum officinale	9	~ 10,000 d, 1 L4	Ce (14/14)
S114	stem	Boraginaceae - Symphytum officinale	6.9
S115	stem	Boraginaceae - Symphytum officinale	32.6	2	Cb (2/2)
S116	stem	Asteraceae - Cirsium oleraceum?	17.2	~ 20 (d?) + 1 (d?) on isopod2	Ce (14/14) + Ce (1/1) on isopod
S117	stem	Asteraceae - Cirsium oleraceum?	35.3	~ 30, all stages except dauer	Ce (11/11)
S118	stem	Boraginaceae - Symphytum officinale	20.3	~ 50, mostly d, 1 L4	Ce (7/7)
S119	stem	Boraginaceae - Symphytum officinale	6.5	3 (d?)	Ce (2/2)
S120	spider
S121	slug (small)
S122	stem	Asteraceae - Cirsium oleraceum?	10.4	1 L4	Ce (1/1)
S123	stem	Apiaceae - Heracleum sphondylium	3.2
S124	snail
S125	stem	Asteraceae - Cirsium oleraceum?	6.9
S126	leaf litter		4.2
S127	stem	Asteraceae - Cirsium oleraceum?	10.9	1-few	Ce (1/1)
S128	stem	Boraginaceae - Symphytum officinale	15.4	3 (2 L4 at day+1)	Cb (3/3)
S129	stem	Asteraceae - Petasites sp.	8.4	1 (ad at d+1)	Ce (1/1)
S130	leaf	Asteraceae - Petasites sp.	1.56	~ 20 ( on day+1: L2-L4 + 1 ad)	Ce (17/17)
S131	stem	Asteraceae - Petasites sp.	9.2
S132	leaf	Asteraceae - Petasites sp.	3.05
S133	stem	Asteraceae - Cirsium oleraceum?	19.5
S134	stem	?	25.5
S135	stem	Boraginaceae - Symphytum officinale	3.2	3 (d?)	Ce (2/2)
a few km away
S137	stem	Asteraceae	10
S138	stem	Apiaceae - Heracleum sphondylium	18.2
31 Oct 2011
ID	Substrate	Identification	Weight (g)	Population	Caenorhabditis species
S151	stem		22.2	~ 20	Ce (14/14)
S152	soil		15.6
S153	stem	Boraginaceae - Symphytum officinale	18	~ 50, adults and different larval stages, no dauers	Ce (10/10)
S154	leaf litter		8.9	6, stage unknown	Ce (6/6)
S155	slug on leaf		-
S156	stem	Boraginaceae - Symphytum officinale	2.4
S157	soil		14.9
S158	stem	Asteraceae - Cirsium sp.	3.8	2-few, one L4	Ce (2/2)
S159	snail		-
S160	snail		-
S161	soil		10.1
S162	2 snails		-	Snail A: ~ 10+, all stages. Snail B: 1	Ce (8/8) + Ce (1/1)
S163	rotting grass		4.3
S164	stem	Boraginaceae - Symphytum officinale	6.2
S165	leaf litter		6.3	2-few	Ce (2/2)
S166	soil		45.5	1, likely dauer	Ce (1/1)
S167	stem	Boraginaceae - Symphytum officinale	6.2	1-few	Ce (1/1)
S168	stem	Boraginaceae - Symphytum officinale	5.8	~ 50, many adults and different larval stages, no dauers	Ce (10/10) + 1 Caeno male + 1 ste ad
S169	rotting grass		6.7	~ 50, all dauers	Ce (14/14)
S170	stem	Boraginaceae - Symphytum officinale	3.4	~ 50, most dauers, some ad	Ce (16/16)
S171	stem	Boraginaceae - Symphytum officinale	14.6
S172	soil		25.2
S173	stem	Apiaceae - Heracleum sphondylium	11.0	~ 1000, mostly dauers, some L4-ad, some L1-2	Ce (17/17)
S174	soil		12.0	9, all dauers	Ce (9/9)
S175	moss (green, not rotten)		-	~ 20, all dauers	Ce (14/14)
S174bis	stem	Boraginaceae - Symphytum officinale	54.5	3, 1 L4 or ad	Ce (3/3)
S175bis	leaf litter		5.2	2, 1 dauer, 1 L4 or ad	Ce (2/2)
S176	soil		18.6
S177	stem	Pteridium aquilinum	3.7
S178	leaf litter		3.7	2-few	Ce (2/2)
S179	annelid		-
S180	stem	Asteraceae - Cirsium oleraceum	7.6
S181	leaf litter		5.7	1	Ce (1/1)
S182	soil		22.5
S183	fruits	Betulaceae - Corylus avellana	5.8
S184	stem	Apiaceae - Heracleum sphondylium	8.3	1-few	Ce (1/1)
S185	leaf litter		2.8
S186	spider		-
S187	isopod		-
S188	isopod		-
S189	stem	Asteraceae - Cirsium oleraceum	4.9
S190	snail		-
S191	snail		-
S192	leaf litter		3.2
S193	soil		10.6
S194	moss		1.9	1-few	Ce (1/1)
S195	stem	Asteraceae - Cirsium oleraceum	0.8
S196	soil		10.9
S197	leaf litter		5.4
S198	stem	Asteraceae - Petasites sp.	2.7	2-few	Ce (1/2) + Cb (1/2)
S199	leaf litter		1.9
S200	moss		3.5
S201	soil		7.4
S202	annelid		-
S203	stem		23.0
S204	isopod		-
S205	soil		5.9
S206	stem	Asteraceae - Cirsium oleraceum	20.8
S207	leaf litter		5.9
S208	soil		33.5
S209	stem	Apiaceae - Heracleum sphondylium	19.6
S210	leaf litter		11.9	2-few	Cb (2/2)	one adult picked on 4 Nov gave ca. 50% male progeny
S211	soil		13.0
ca. 500 m away
S212	fruits (cultivated)	Vitaceae - Vitis vinifera	13.4

## Sheet: Ivry
ID	Substrate	Caenorhabditis	Caenorhabditis species ID
24 Sep 2009
I31	Petasites stem	ca. 4 ad, 1 L4, 8 d, 8 L2d, 8 L1	Cb (1/1)
I32	Petasites stem	ca. 20 ad, 20 L4, 20 d, 100 L2d, 20 L1	Cb (1/1)
I33	Petasites leaf	2 d	Cb (1/1)
I34	Helix aspersa snail	~ 80, ad + different larval stages	Cb (1/1)
I35	Petasites stem	ca. 100 ad, 20 L4, 300d, 1000 L2d, 300 L1	Ce (2/2)
I36	Petasites stem + isopod	50 total, 12 ad, all stages including a few d	Cb (1/1); Cb (1/1) in isopod
I37	Helix aspersa snail	10-100	Ce (1/1)
I38	Petasites leaf	1 L4	ND
I39	Petasites stem
I40	Petasites	1 d	ND
I41	Petasites stem
I42	Petasites leaf
I43	Helix aspersa snail
I44	Petasites stem
I45	Petasites stem
14 Oct 2009
I51	Petasites stem	ca. 5 ad, 50 d, 50 L2d, 50 L1	Cb (3/3)
I52	Petasites stem	ca. 30 ad, 20 L4, 20 L3, some L2/L1s	Ce (4/4)
I53	Petasites stem	1 ad, 1 L4, 3 d, 3 L2(d)	ND
I54	Petasites stem
I55	Petasites stem	a few	Ce (4/4)
I56	Petasites stem	ca. 30 ad, 20 L4, 10 L3, 50 d, 100 L2D/L2, 100 L1	Ce (3/4) + Cb (1/4)
I57	Petasites stem	ca. 5 ad, 10 d, 5 L2(d)	ND
I58	Petasites stem	ca. 30 ad, 10 L4, 200 d, L2, L1	Ce (4/4)
I59	Petasites stem	2 L4, 2 d	ND
I60	Petasites stem	ca. 15 ad, 10 L4, 10 L3, 50 d, 50 L2/L2d, 50 L1	Ce (1/1)
I61	Petasites stem
I62	Petasites stem	ca. 300 d	ND
I63	Oxychilus snail	3 d?	Ce (1/1)
I64	Petasites stem	ca. 2 ad, 5 d, 5 L2(d), 5 L1	ND
I65	Petasites stem + isopod (pillbug)	ca. 50 ad, 20 L4, 10 L3, 100 d, 100 L2d, 100 L1	Ce (3/4) + Cb (1/4) ; Ce (1/1) on pillbug
I66	Petasites stem	ca. 1 ad, 200 d	ND
I67	Petasites stem + slug		Ce (1/1) on slug
I68	Petasites stem
I69	Petasites stem
I70	Petasites stem	ca. 5 ad, 200 d	ND
I71	Petasites stem	ca. 1 ad, 1 L4, 300 d	ND
I72	Helix aspersa snail	ca. 30, all stages	Ce (4/4)
I73	Deroceras? slug	1 L2 on next day	Cb (1/1)
I74	Oxychilus snail	~ 50, ad, d, small larvae	Cb (8/10) + Ce (2/10)
I75	Oxychilus snail	5 L4/ad	ND
I76A	Oxychilus snail		Cb (2/2)
I76B	Oxychilus snail	a few d?	Ce (2/2)
I76C	Oxychilus snail	ca. 10 d, L2d, L1	Ce (1/2) + Cb (1/2)
I76D	Oxychilus snail	1 d?	Ce (2/2)
I76E	Oxychilus snail	12, different stages	Ce (2/2)
I76F	Oxychilus snail	6, including 1 d	Cb (1/1)
I77	2 isopods (pillbugs)	1 d	ND

## Sheet: Plougasnou
ID	Substrate	Caenorhabditis	Caenorhabditis species ID	Outcrossing	Pathogens
2 Aug 2008	plated 6 Aug
P6	Tamus communis leaves/stem	ND	Ce (1/1)
14 Jul 2009	plated 15 Jul
P09-19	Pteridium aquilinum stem	many dauers	Ce (12/12)
P09-19bis	Pteridium aquilinum stem
P09-20	Pteridium aquilinum stem
P09-21	sloe fruits	1-few	Ce (1/1)
P09-22	leaf litter under ferns
P09-23	leaf litter under ferns
P09-24	Rumex rotting leaves
16 Aug 2009	plated 17 Aug
P131	Pteridium aquilinum stem
P132	Pteridium aquilinum stem	1-few	Ce (1/1)
P133	Pteridium aquilinum stem
P134	Pteridium aquilinum stem
P135	sloe fruits	~ 50, likely dauers	Ce (11/11)
P136	isopod next to sloe fruits
P137	Pteridium aquilinum stem
P138	Pteridium aquilinum stem
P139	Pteridium aquilinum stem
P140	litter	1-few	Ce (1/1)
P141	Arum stem	~ 20, some/many dauers, no adults	Ce (13/13)	2 males / 14 non-L4
P142	Heracleum sphondylium stem	~ 10,000 d, 200 ad, 100 L4, 200 L1, 500 L2d	Ce (15/15)		Microsporidia
P143	Tamus leaves/stem and fern stem	~ 50, some dauers	Ce (12/12)
P144	leaves below P143	~ 10	Ce (4/4)

## Sheet: Le Blanc
ID	Location	Substrate	Caenorhabditis	Caenorhabditis species ID	Outcrossing
15 Oct 2006	plated 16 Oct
BPR	garden	pears	~ 10, likely dauers	Cb (11/13) + Ce (2/13)
BPL	garden	plums	many, all stages, including some dauers	Ce (12/12)
BT	garden	tomatoes
11 Sep 2007	plated 11 Sep
LB-R	garden	pears
LB-L	garden	plums (red, above compost)	3-few	Ce (2/3) + Cb (1/3)
LB-C	garden	plums (white, bottom vegetable garden)
16-18 Aug 2008	plated 18 Aug
B1	farmland StHilaire s/ Benaize 16 Aug	Bryona fruits and stems
B2	farmland StHilaire s/ Benaize	wheat seeds
B3	farmland StHilaire s/ Benaize	rotten fruits - blackberries?
B4	farmland (between garden and wood) 17 Aug	nut
B5	farmland (between garden and wood)	nut
B6	farmland (between garden and wood)	grapes
B7	farmland (between garden and wood)	gall on wild rose tree
B8	farmland (between garden and wood)	wild rose fruits
B9	farmland (between garden and wood)	hawthorn fruits
B10	wood	Arum stem		Ce (12/12)
B11	wood	Bryona fruits and stems
B11bis	garden 18 Aug	fig
B12	garden	fig
B13	garden	fig
B14	garden	fig
B15	garden	peach	~ 7, all/mostly dauers	Cb (1/1)
B16	garden	peach	~ 20, all/mostly dauers	Cb (1/1)
B17	garden	peach	~ 300, all stages, including dauer	Cb (2/2)
B18	garden	apple	~ 20, all/mostly dauers	Cb (2/2)
B19	garden	apple	4, all/mostly dauers	Cb (1/1)
B20	garden	pear
B21	garden	Althea flowers
B22	garden	small tomatoes
B23	garden	apple and small black slug on B23 apple
B24	garden	pear
B25	garden	pear
B26	garden	pear
2 Sep 2008	plated 2 Sep
B27	garden	peach on tree
B28	garden	apple on tree
B29	garden	apple on tree
B30	garden	apple on tree
B31	garden	pear (on the ground)	1-few	Cb (1/1)
B32	garden	pear (on the ground)
B33	garden	pear on tree
3 Nov 2008	plated 3 Nov
B41	garden	grape puree	a few, possibly in dauer	Ce (2/2)
B42	garden	grapes
B43	garden	dying Helix snail
B44	garden	Cotoneaster fruits and leaves
B45	garden	zucchini leaves
B46	garden	grape ivy leaves
B47	garden	rhubarb stem and leaves
B48	garden	rhubarb stem
B49	garden	apple
B50	garden	apple	a few, possibly in dauer	Cb (2/2)
B51	garden	apple
B52	garden	apple
B53	garden	pear
B54	garden	pear	a few, possibly in dauer	Cb (4/4)
B55	garden	chestnut	1-few	Cb (1/1)
B56	garden	dead snail in water reservoir
27 Sep 2009	plated 28 Sep
B09-1	garden	pear
B09-2	garden	pear	1-few	Cb (1/1)
B09-3	garden	pear	1-few	Cb (1/1)
B09-4	garden	pear
B09-5	wood	Arum stem
B09-6	wood	Arum stem	1-few	Ce (1/1)
B09-7	wood	Arum stem
B09-8	wood	Arum stem
B09-9	wood	Arum stem
B09-10	wood	Arum stem
B09-11	wood	Arum stem
B09-12	wood	Arum stem
B09-13	wood	Arum stem
3 Oct 2010	plated 4 Oct
B10-1	garden	pear
B10-2	garden	peach
B10-3	garden	grapes
B10-4	garden	plums
B10-5	garden	plums (white, bottom vegetable garden)	1-few	Cb (1/1)
B10-6	garden	pears, ca. 5 m from B10-5	many, mostly dauers, a few ad, L2, L4	Ce (6/6)
B10-7	garden	peach
23-24 Oct 2011	plated 24 Oct
B11-1	wood 23 Oct	acorns + 1 small slug	~ 500, likely dauers (L4 on 25 Oct) + from slug	Ce (12/12) + Ce (1/1) from slug
B11-2	wood	mushroom
B11-3	wood	leaf litter
B11-4	woody hedge/farmland	medlar
B11-5	woody hedge/farmland	medlar
B11-6	woody hedge/farmland	medlar
B11-7	woody hedge/farmland	mushroom
B11-8	woody hedge/farmland	hawthorn fruits
B11-9	woody hedge/farmland	fern stem
B11-10	woody hedge/farmland	walnut skins	1-few	Ce (1/1)
B11-11	woody hedge/farmland	stem (unidentified, not Arum)	1-few	Cb (1/1)	1 male
B11-12	woody hedge/farmland	leaf litter
B11-13	woody hedge/farmland	apples
B11-14	drying pond	sedge stem (bottom)
B11-15	drying pond	3 yellow snails on top, ca. 0.8 cm diameter
B11-16	drying pond	sedge stem (top)
B11-17	drying pond	2 sedge stem
B11-18	drying pond	walnuts		Cb (1/1)
B11-19	drying pond	several stems jonc
B11-20	garden 24 Oct	pear
B11-21	garden	pear
B11-22	garden	pear
B11-23	garden	pear
B11-24	garden	pear
B11-25	garden	pear
B11-27	garden	pear
B11-28	garden	pear
B11-29	garden	apple
B11-30	garden	grapes	mostly dauers	Cb (12/12)
B11-31	garden	walnut skins	~ 2000 dauers	Cb (21/21)	3 males
